# Supplementary material for: Multi-strain probiotics during pregnancy in women with obesity influence infant gut microbiome development: results from a randomized, double-blind placebo-controlled study
Source: Gut Microbes. 2024 Apr 9;16(1):2337968. doi: 10.1080/19490976.2024.2337968 (PMC11005804; doi:10.1080/19490976.2024.2337968)
Supplement: Supplemental Material [file KGMI_A_2337968_SM9582.zip]

Archive with 9 entries (8 files):
- KGMI_A_2337968_SM/
- KGMI_A_2337968_SM/Supplemenatry tables.docx
- KGMI_A_2337968_SM/Supplementary Figure 1 ABCD_300.jpg
- KGMI_A_2337968_SM/Supplementary Figure 2 ABCD_300.jpg
- KGMI_A_2337968_SM/Supplementary Figure 3 ABCD_300.jpg
- KGMI_A_2337968_SM/Supplementary Figure 4.jpg
- KGMI_A_2337968_SM/Supplementary Figure 5.jpg
- KGMI_A_2337968_SM/Supplementary Figure 6.jpg
- KGMI_A_2337968_SM/Supplementary figure captions.docx
